# Supplementary material for: Single Nucleotide Polymorphism Charting of P. patens Reveals Accumulation of Somatic Mutations During in vitro Culture on the Scale of Natural Variation by Selfing
Source: Front Plant Sci. 2020 Jul 7;11:813. doi: 10.3389/fpls.2020.00813 (PMC7358436; doi:10.3389/fpls.2020.00813)
Supplement: Supplementary file 1 [file Presentation_1.zip]

Archive with 10 entries (9 files):
- 536410_Haas_et_al_Supplement/
- 536410_Haas_et_al_Supplement/Supplementary.zip
- 536410_Haas_et_al_Supplement/Supplementary_file_1_name_conversion.zip
- 536410_Haas_et_al_Supplement/Supplementary_file_2_SNP_hotspots.zip
- 536410_Haas_et_al_Supplement/Supplementary_file_3_exclusive_SNPs.zip
- 536410_Haas_et_al_Supplement/Supplementary_file_4_Pp_accession_artificial_aglinment_three_filters.zip
- 536410_Haas_et_al_Supplement/Supplementary_file_5_SNP_list.zip
- 536410_Haas_et_al_Supplement/Supplementary_file_6_RFLP_seqeuences.zip
- 536410_Haas_et_al_Supplement/Supplementary_file_7_ploidy_test.zip
- 536410_Haas_et_al_Supplement/Supplementary_file_8_Confidence_interval_Ka_Ks.zip
